# Supplementary material for: A Novel Mastadenovirus from Nyctalus noctula Which Represents a Distinct Evolutionary Branch of Viruses from Bats in Europe
Source: Viruses. 2024 Jul 26;16(8):1207. doi: 10.3390/v16081207 (PMC11359159; doi:10.3390/v16081207)
Supplement: Supplementary file 1 [file viruses-16-01207-s001.zip]

Archive with 6 entries (6 files):
- 26042024_Viruses_Supplementary Figure S1 - Chart for read coverage for assembled genome of Quixote.jpg
- 26042024_Viruses_Supplementary Figure S2 - MOW15-Pn21 contigs mapping.png
- 26042024_Viruses_Supplementary File S1 - MOW15-Pn21_contigs with coordinates.txt
- 26042024_Viruses_Supplementary Table S1_Full-Genome-Tree_ID.xlsx
- 26042024_Viruses_Supplementary Table S2_Middle-part-Polimerase-Tree_ID.xlsx
- 26042024_Viruses_Supplementary Table S3_N-Term-Polimerase-Tree_ID.xlsx
