# Supplementary material for: A Novel Mastadenovirus from Nyctalus noctula Which Represents a Distinct Evolutionary Branch of Viruses from Bats in Europe
Source: Viruses. 2024 Jul 26;16(8):1207. doi: 10.3390/v16081207 (PMC11359159; doi:10.3390/v16081207)
Supplement: Supplementary file 1 [file viruses-16-01207-s001.zip › 26042024_Viruses_Supplementary File S1 - MOW15-Pn21_contigs with coordinates.txt]

>Bats2015_21_NODE_19010_length_526_cov_3.090226 [PP386580.1], сoordinates 356-672, relative to the reference genome NC_015932.1, here and below
GTGTATTGACACAGGGATTATGTGGTTCCGCATTTCTCAGTAAATGGGCAAATAACACACCTGCCCCTTCAGATACCTTA
ATACCAGGAAAAAATTTTCCGCGAAAATCCACCCCACTGTGATCACGCCAGGGGGCGGAGCTGTGTATTTTTCTGAACTT
TTCCGGGAATGTCCTTTAAATACTCACCTGCGCCAAAGAGTGCTCACTCTTGAGTGCGGAGCGAGTAGAGTTTTCTCCTT
TTCTCCTCCACCGAAAAAAAATGAAGACCACCCTGCCCACCGCCCTACCTGAACTGGAGAGCTATGTGTGTGACCTGTTG
GACGAGTGGCGCCCGGACTGCCTCTGTGACTGTGAGTCTTCCCACAGCCCACCTACTCTCCATGAGCTTTATGATCTGAC
TCCTCCGGTCTCTCCTCTGCTGTGCTCTGACTGCGCTGACTGGGAGGAAACTACCGACGCGGAGTCTTCCGGGGCCCTGT
CTACACCCTCCGCCTCTCCGCTGCCTTTCCGGGAGACCCCGAGCCC
>Bats2015_21_NODE_15811_length_584_cov_2.641138 (complement) [PP386578.1], сoordinates 4476-3900
GCGCGACTTGTAACCAGGCCGCCCAGTTTCTTAATAAAGATGGCGGCTGTACCTCGCTTAATTACTTTAAGCAGCCCTTT
ATTGCTGTGGTTTATGGCCCCACGGGGTGTGGCAAGAGCCAGTTGCTGAGAAACCTCATGTCCGCTCAGCTCATACAGCC
CGCCCCGGAAACTGTCTTCTTTATCACCCCCCAGGTAGACATGATCCCTCCCCAGGAGATAGCCGCCTGGCAGACCCAGA
TCTGCGAGGGCAACTTCTTAGCGGGGCCCGAAAACACCGTTGTGCCCCAGAGCGGCAGCATCATGCCCCGTTTTGTTCAA
TTGGCCTATACTGACCTCCTGAATGAAGCTAATTATGACGTGACCAACCCTTCCAACATCTTCGCCCGGGCCGCCTCCAA
GGGCCCCATTGCTATTGTGATGGATGAATGCATGGAGGACCTGGGGGGCAACCGCGGGGTGGCTAAATTTTTCCACGCCT
TTCCTTCCAAACTGTTGGATAAGTACCCCAAGTGCACCGGGTACTCGGTGATTGTCGTGTTGCACAATATGAACCCCAGG
CGTGATCAGGGGGGCAATATCTCT
>Bats2015_21_NODE_13919_length_630_cov_3.423459 [PP997449], сoordinates 4589-5212
CTCAGAATAAGGCATGTTTTTGATAGTTTCAGAGAGGGTAGAGAGTCTGTCCCAGAGTTCCTTGAGCTCTTCTACTGCCA
TTCCATCCAGGTAGTTTCGGTGTTTCTTGGATTTGGGTGGCGCCGGCTGTAAGGCACCAGGCGGTTCAGGTCCAGGGCGT
GGAGGGTCTTGTCCTTCCAGGGGCGGAGGCGGCGGGTCAGGGTGGTCTCCGTGACCGTGAAGGGCTGCACGTGGGCCTGC
ACGCTGGTGAGGGTGCGGCGCAGGCTCATCCTGCTGGTGTTGAAGACGTCGCTTCCTAGCTGCAAGTCGGCAAGATAGCA
AGCTCTAAGCACGTCGTAGGAAAGGGAGGAGGTGGCGTGACCCTTGGCCCGGAGTTTGCCCTTACCCACGTGATGGCAGG
AGAGGCAGGTGGTATCTTTCAAGGCATAAAGCTTGGGGGCGAGGTACACGGATTCCGAGCTATAGGCATCCGCGCCACAC
TTTTCACACTGGGTCTCACATTCCACCAGCCAAGTAAGTTCAGGGTTGTCCGGGTCAAAAACAAGACGGCCGCCATGTTT
TTTGAGGCGTTTCTTACCTTTTTCCTCCATTAATTTGTAGCCCTCGAGGGTAGTAAAGAGACTGTCAGTG
>Bats2015_21_NODE_17394_length_553_cov_6.009390 (complement) [PP997450], сoordinates 5989-5455
CCTTCTTGATGTCCTCCCGCCGTTCTGCTCCAGAAAAGGGGGGCGCCTCTGCTGGACCAATGAACCCCTCAGGGGAGAGA
TTGCCACTTCCATTGATGTCATCACCCTTCACAACCGGGGCTGGAGGGTTACTTTAATTCCCGATGAACGCACCACCGTC
TTTCCCGAGTGGAAATGCATCGCCAGGGAGTATGTGCAACTCAACATCGGTGCAAAAGAAAAAGCAGACAAGGAAAAAAA
CCAAACCATGCGCAGCATTGCCAAGCTGCTCTCCAATGCTCTCTATGGCTCCTTCGCCACCAAGCTAGACAACAAGAAGA
CCGTTTTTTCTGACCAGATAGAACATGACCTTGCGCGAGAAATTGCCGCCGGGGAATATGTAGTCAAATCTTCCTCTTAC
ATAGAAACAGATAATCTGTGCGCAGAAATCATGCCAGAATTTGTCGTAGCGTACCCACCTGCGGAGGCCTCTGACGCGCC
CTCTTCAGAAGCAGGCACAAACCCAATGCCGGACGACCCCGAGGACACTCCTTTTATTTACAATAAAGACATG
>Bats2015_21_NODE_10288_length_765_cov_4.073668 (complement) [PP386573.1], сoordinates 7676-6920
GCTACTACCAAAGAGGTTCTGTTAGAAGAGTCCAGATCCGGGCCGAAAACCCTCTTCTTTCCTTTCCCCTCAAGTTTCTT
GTAAAACGCAACGCTGTCTATCTAATAAAGGAGATTTCCCCGGTGCGCAAGTGCGAATTCTGCGGCTCTTTCTTTAAAGT
GACTCACACCTGCTCTCTCAGAAGAAGGGACTTTTACTTCCACCACGTGGCGGCCCACTCCTCCGACTGGTGGGAGAGAA
TAGCTTTCTCTCCTATTGGCTCTCCGCCGGAAACAGAGCGCCTGTTCATTGTCTATGATATTGAGACATACACGTGGCAT
GGGAAGTTTGGAAAGCAGCTCGTGCCCTTCATGTTGGTCTTCCAGCTCTATGGAGACCCCGCCCTGGTCAGCGCGGCCAG
AAACATAGCTCGGGAGCAGAACTGGGGGCGCTGGCGGGAGGATCAGGATGACATTTACTGCATGGTCACCCCGGAAAAGA
GGGCCATCGGAGTTAAGTTCAAGCAATTTAGAGACCTGTTGCAACAGCACCTGGCCGTGGCTCTGTGGTCCCACTTTCTC
TCGGCCAACCCGCACTTGGAGGCGGAGGCCCGCAACCAGGGCTTGGCCGCTCCAGAGGAGCTCTCCCCCGCTTTCTTGCG
CAAGGCCAAACTGCACGGAACCCCTCGCTTTATAGAGGTCTATGTCGTGGGCCACAACATTACAGGCTTTGATGAGATTC
TTCTGGCCGCCCAGGTGGTGAGCACCAAGGCGGACATCCCCCCGG
>Bats2015_21_NODE_11276_length_720_cov_2.070826 (complement) [PP386575.1], сoordinates 11031-10305
ATTGGCAAAGGGCTGCGAGGCAAACTTTTGGCGGTCCCCCGCCGTGAGGGCCATAATGCGGCTAATAGAAGCGGCCCAGC
TGTCGTCTGCTGTGGGCTGGCTCTGCATAGCCGCCACTTTCACTGGATTGAGAGCCGCGCTCATGCTGCTGGAAGGACAT
GGAGCCATCAGCCGAGGGTTCCTCCTCAGGAATAACGGGCAACTCGGGGTATCTCTTAGAGGCCGCGGTGACCCCCGTCC
CTGCTCCCCACGGCTCTGCTCTCCTGATGCGCCCTGCGCCCTCCACCTCATCCTCCAGTAAGACGTCCCCTGCGCCCTCC
AGCGCAAAGGCTTCCTTCAGCCTCGTCATGAGCTCCCTGTCGCTGAATTCCCTCTGCCGCGCCCCGGACACGGCCCGCTC
TATCCTCTCGTTGCGGTACATGCCTATGTCATCACTCAGCACCAGGACCTTGACCACTATTCTCATGTAAAAGGTGTTGA
TCTTGGCCTCTTTATCGATAGGCACAAACACGGAGTTGAAGATTTTCCGGGCATAGTGTTTGCTCAGTGTGATGATAGAG
TAGTTGATGGCCGCCACCTTTTCCCCCAGAGCCAACGCCCGCTCTTGCACGACTATCGTCTGCAAGATGTTCAGCAGGTC
CACTAGCCAGCGGTTCTCGGGCTCCGCTATGTTTAGAAAGCTTTCCCGCAGCACCCCCTCGTCTCTACAGTGCTGCACGA
>Bats2015_21_NODE_10474_length_756_cov_3.480127 (complement) [PP386574.1], сoordinates 15381-14646
GGCGGGGCCGGGGAGGCGCCGCCTCAAAGAGAATGCCGGGCTCCACGCCCTTGTCGGTGAATTCTATGTCGGGACTCTCG
GAGAATTCCATTTCCACCGCCTTTTGGTACGGTTCCAGCTCTTCCTTGACTCTCTTGGCCAAGTAGTCCTCCTCTTTTAT
CTTTCTCTTGATGGGCACCTTGATGTCCACCGTCTGCACGGCCAGACCGGGGGCCACCTTTTCCATGCCTTTATTTTCTA
CCTTCACATCTCCCGCTTCGGACTTGGACACTGGGAGTATGATTTCCTTTTGGTCCTTGGGGGCCAGCACCTGCACCGTG
GGCAGCAGGCGCGCCTCTCCGGGGCGCAGCACCGGCTCTTGCTCGGTAATGGGCACTTGAGAGGGGGTGGGGTTCCTCTC
TGTCAAGATCCTGGCCCTTTTGCCGTAGGCGAACTCATTCACCATGGCCCCCGCCTGGTCCAGAATGTCCTCGTCTGCAT
ACACTTCATCATATTCTCTCTTTTGGGCCCGGCCGGTTCTCTGTCCCGGAGTAAAGACCACCGGCACGCCGGGGCGCACG
AGCGCCCTCACGCGGCGGCCCTTCCACTGGTAGGGCCTGCGCGGGGCAAAGGAGTGCACAAACTCCACATCCTCCTCCTC
CTCTTCCTTATGCTTTTTGGCCGCCCTGCGCTTTTTGGATCTCTCCTTCACTAAAGTTTTCACATCCACTCTCTCCTCTG
TTTTAACCTTTACTTTCCGACGGGGCTTAGGCGGGT
>Bats2015_21_NODE_13981_length_628_cov_5.011976 (complement) [PP386577.1], сoordinates 16512-15884 
GCGCTCCAGGCGCTTCTCTATCTGCTTGGCAATCTCTTGATTGGCAATGTCCAGGGCTCCGTGGATGCCCGTGTTTATGC
CCTCCACCAGTTTCTCTCTGACTTTGCTGTCATTTAACTTTTGCCTGAGCATCTTTCCGGTTTGACTGTTCCAGGCCTTG
CTGCCCCAGCTCTTGACATGGCTGCCAAAGCTTTTAATGCCGCTCCACAGGCCTCCCCAGTTAAAAGCCCCTCCGTTCAT
GCCGCTGGTGCCGATGCCGGACCAACTACTCATCATGGGGTGGGACCCGAAGCGCGGAGCCAACATGGAAAAATTGACAG
CGTCCATTTTGTCTTCTTCTGGCGCGAAAAAAATGGGAGTGAGTCAGTCTTTAAGGGTATCTTAATGTCGCGCGGCTTGT
AAGGCAACAGAAGCTATGCCCGGCACTGCTCCAATGGCGGCGGCTATTAGGGGAATGAGGGCCGGCAAAAAGCCTCCGTT
CATGCGCCCGCAGCGCAGGCTGCGGCGTGTGTGGCGGCGGCGGCGCCCGGCGCCTGTAAGCCTGGTACGAACTGGGACTC
GCAGACGAAGGGTTACATTCCTGCCGGTCATCCTTGCGCAAAGTAAAACATACAGATTAGGCTCTGCG
>Bats2015_21_NODE_13841_length_632_cov_5.845545 [PP386576.1], сoordinates 20227-20843
CTTCTGTGCAGCACATATTGTGGGGCAACCAGGATAAACTGTACAAGTTTTTGGACAAGCACTCGCCTTACTTTCGCGCG
CATGCTAGCACAATCAGAGCCAAGACTGCTTTCAATAAGTTGAAACAATAAACTTTATTGTTTGAATTTACATGGCTGTG
GCGCGGCGTTGTTTTTTCTTTTCTCTGTTAAAACAGACTCTCGTCATGGTCTTCCTGGGACTGTGGCAGAATAGTGGTTT
GGTACTTGTACTCGTTCCCCCACTTGAACTCGGGAAACTTGATGGGGGCGGGGGTGCCGACGGTGGCCTTCCAGATCTGC
TTAGCGATCTGCAAAGCGGCCACCAGATCCACCGCAGAGATCTTGAAGTCACAGTTCTTCTGCGGGGCGGCCTTGCTGTT
GCGGTAAACGGGGTTGCAGCACTGGAATACCAGCATAGCGGGGTGGTCTAGGGTGGCCAGCATCTTGGGGTCCTCGACCA
GGGACCTATCTATGTGCTCCGCCGAGGTCAGGGCGAAGGGGGTGACCTTGCACACCTGCCTGCCCAGCAGCGGCAGCTGG
TTGTTCCAATTACACTCGCACTTCAGGGGGATCAGCATCCGGGAGTCCGCGGCGGCCATCTGCGGATAGCAG
>Bats2015_21_NODE_11316_length_718_cov_2.576988 (complement) [PP386572], сoordinates 24801-24078
CTTGGATGGCGAGAGGCGGCTCATTTATATGGTCTATATAGGGCGTGGCTGCGGAGAGGCGCCGCCCTCCCGCGAGCTGG
ATGCCAGAGTTGGCCAGGGAATTTTCCAGGGCGTAGTTTCGGGGAAGGAAAACCGTTTTGGGCGGTGGCTCCTCTTGCGC
AACCATGGCAGCGGGCCAGACGGGCGGGTCCATAACCGTCCTGGGCGTTTCTGTAATTTTTGCCTGGGTCATGAGAATTC
TATTGCGGAGGTCACGGATGCCATACACTTGACTAATCATAGAAGGGCCGGCGCTAAACCAGTTCATCTGGGTTGAATAG
TCCTGGGCGGCGCCCGCGGCGTGCCCGGTCTGCGGTTGGTAGCTCCACATATAAGGAGTGGGGATCTCCTTAGACATTGC
TCACTGCTCTTCAGGCTCTAGGTCCTGACAGTACTTGTTGAGCAAGGCCTCGGCGTCCTCCTGCGTGCGGAGCAGCTGGT
CCTCCGACTTGTGGTATAGACAGCTTTTTAGCAGAGAGCGCAGCGACCTATTCTTAATCTTAAAAGCCGTGGGGGAGCCT
CTGCTCTGTTGGAAGATGGCGTAGAGGGTTGGAAAAATGCGGTTGCGGAGCTGGCGCGTTTGCTGGTTGTCCTCCGAGGC
GGCGGGGAGAGTCTGGCCGACTCTCTTCCGGCTTTTGGTAGAGCGCCGTCGGATGTTCTGGCGTGCTGTGGTAGCGAG
>Bats2015_21_NODE_15953_length_581_cov_3.574890 (complement) [PP386579.1], сoordinates 26817-26252
CTCAGGTGATGGTCAACGGTCAGCTGTTGGGAGAGACCAGATTGTCTTTCAAAGATTTGAGAAAACTGGCCAGGAAGCAG
CTGTGGAAATACCAGAGCTGGGAAGAAGGGGGAATAATTGATATAGAGACGCCGGACACAGATGTAATGCAGAAAATCAG
GTAAGTTTTTATTTAAAGGACCCCGGTGGGGAATATATTACAGGCTTTATTCTGGTGGGCACACAGCAGCAAAAAACCAG
GAACACGGTAATGATCAGCAGAATGCCGCAGATAAAGAAGGAAAAGACCAGCAAGTTGGAGGTCCACAGGGCCTGCTTAA
CGTCCTCATCATTAGTGCTAAAGGTCAGAGAGGCGGGCGCCTCCTGCTGGGCGAACTCAGGCTCATCCTGATCATCATCG
TCCCCCTCTGGCCCGGGAAAGAAAGAGAGCAGCATGACCTCTAGAGTTTTCCTGCTTTCTCCCAGCAAAACATAGGTTTT
GTCCAGATCGAGGTCAGAAAGGCAGCCGGGAAATGCAGAAGTTTCATTGCACTCGAGGCGGAAGGCCCCGCCGCGCTGCA
GCCTAAAGAGGTTCCATCTAT
>Bats2015_21_NODE_10827_length_738_cov_2.448445 [PP997451], сoordinates 27945-28432
GGAACAATCTTGTTAACACCAATCCCACCCCCTTTACCGCCGCCGCCCCGCTGCAGCTCACCAACAATGCTATCTCCCTC
CAAGTAGCCGACGGCCTGCGGGCGCTTAACAACAAGCTTGCTCCCGCGCTTGGCTCGGGCTTGGGCATCAACAGCGGCCT
GATTTGTGTCAAACTAGCGGCGGGCCTGAGCTTTAATGAGCAAGGGGCCATTCAATTTACCGCTCCCCCCTCCTCCGTCA
GCCTGACCCTGTGGACAGGCCCGGAACCCTCCGTTAATGGCCATATCTCGGACAGGCCCGTTGTGCGGTGCTTTGTCTGC
TTGTCCCGTGTCAACAGCATGGTCATGGTCACGGCCCACTTTCAAGGTGTGGGCGACTATGAGATTGTGCACCCGGATCA
CACCCCCTTTAACCTCAGCATGGAATTTGATCACTCTGGACAGTTGCTAGACACTGGCAACATCCGGCCCAGCGCCACCT
GGGGGGAAAAACCATGGGGCACTAACCAGGTCATTCCCACCTACAATCCCACCTGGAAGCTGTGCATGCCCAATAAGGAT
GTCTACCACTTAAACGCCGGTCATGTTTTTTGGAAGGAACTGGGCCTTGATAGCTTTGCCTTGGATAACCCCACCAACAG
GCATATTGACTTCATGGCCAACCTAAACAAGAATACCTACCACCCTAATGCTGTCTATGCTATCACCTTTAGATTTCTGA
ACTTTAGCAAGCTCAGTG
