# Supplementary material for: A Novel Mastadenovirus from Nyctalus noctula Which Represents a Distinct Evolutionary Branch of Viruses from Bats in Europe
Source: Viruses. 2024 Jul 26;16(8):1207. doi: 10.3390/v16081207 (PMC11359159; doi:10.3390/v16081207)
Supplement: Supplementary file 1 [file viruses-16-01207-s001.zip › 26042024_Viruses_Supplementary Table S1_Full-Genome-Tree_ID.xlsx]

## Sheet: 2024-01-21
GenBank ID	Virus name abbreviation(s) ITCV	Virus name(s) ITCV	Taxonomy ID
AB333801	HAdV-54	human adenovirus 54	651580
AB448767	HAdV-8	human adenovirus 8	31545
AB562586	HAdV-15	human adenovirus 15	28276
AF030154	BAdV-3	bovine adenovirus 3	10510
AF083132	PAdV-3	porcine adenovirus 3	35265
AF108105	HAdV-17	human adenovirus 17	46922
AF252854	BAdV-2	bovine adenovirus 2	114429
AF258784	TSAdV-1	tree shrew adenovirus 1	47680
AF289262	PAdV-5	porcine adenovirus 5	45370
AF394196	SAdV-25	simian adenovirus 25	175567
AF534906	HAdV-1	human adenovirus 1	10533
AJ854486	HAdV-9	human adenovirus 9	10527
AM749299	HAdV-31	human adenovirus 31	10529
AP018374		straw-colored fruit bat adenovirus	2039267
AY128640	HAdV-35	human adenovirus 35	10522
AY163756	HAdV-11	human adenovirus 11	10541
AY487947	HAdV-4	human adenovirus 4	130308
AY495969	HAdV-7	human adenovirus 7	10519
AY530876	SAdV-22	simian adenovirus 22	175569
AY530877	SAdV-23	simian adenovirus 23	35266
AY530878	SAdV-24	simian adenovirus 24	175568
AY598782	SAdV-3	simian adenovirus 3	38420
AY601633	HAdV-21	human adenovirus 21	32608
AY601636	HAdV-16	human adenovirus 16	31544
AY737797	HAdV-34	human adenovirus 34	10548
AY737798	HAdV-50	human adenovirus 50	107462
AY771780	SAdV-1	simian adenovirus 1	310540
AY803294	HAdV-14	human adenovirus 14	10521
AY875648	HAdV-46	human adenovirus 46	46941
BD269513	BAdV-1	bovine adenovirus 1	10546
CS138463	Chimp ChAd3	chimpanzee adenovirus ChAd3	310542
CS138464	chimp ChAd6	chimpanzee adenovirus ChAd6	310542
DQ086466	HAdV-3	human adenovirus 3	45659
DQ315364	HAdV-41	human adenovirus 41	10524
DQ393829	HAdV-49	human adenovirus 49	218120
DQ792570	SAdV-7	simian adenovirus 7	10532
DQ900900	HAdV-37	human adenovirus 37	52275
DQ923122	HAdV-52	human adenovirus 52	332179
EF153473	HAdV-48	human adenovirus 48	39641
EF153474	HAdV-26	human adenovirus 26	46928
EU835513	MAdV-3	murine adenovirus 3	573199
FJ025899	SAdV-44	simian adenovirus 44	585078
FJ025900	SAdV-43	simian adenovirus 43	585077
FJ025901	SAdV-45	simian adenovirus 45	585079
FJ025910	SAdV-35.2bo	simian adenovirus 35 (bonobo)	585090
FJ025915	SAdV-28.2go	simian adenovirus 28 (gorilla)	585086
FJ025919	SAdV-37.2bo	simian adenovirus 37 (bonobo)	585092
FJ025920	SAdV-30	simian adenovirus 30	585064
FJ025929	SAdV-47	simian adenovirus 47	585081
FJ025930	SAdV-46	simian adenovirus 46	585080
FJ025931	SAdV-18	simian adenovirus 18	909210
FJ169625	HAdV-53	human adenovirus 53	130310
FJ349096	HAdV-6	human adenovirus 6	10534
FJ404771	HAdV-22	human adenovirus 22	46924
FJ643676	HAdV-55	human adenovirus 55	714978
FJ824826	HAdV-28	human adenovirus 28	46930
GQ384080	HAdV-36	human adenovirus 36	46936
GU191019	HAdV-18	human adenovirus 18	10528
GU226970	BaAdV-3	bat adenovirus 3	2758098
HB426607	SAdV-39	simian adenovirus 39	585073
HB426671	SAdV-38	simian adenovirus 38	585072
HB426768	SAdV-26	simian adenovirus 26	585060
HC000785	SAdV-40	simian adenovirus 40	585074
HC000816	SAdV-31	simian adenovirus 31	585065
HC000847	SAdV-34	simian adenovirus 34	585068
HC084988	SAdV-27.1ch	simian adenovirus 27 (chimpanzee)	585061
HC085020	SAdV-29	simian adenovirus 29	585063
HC085052	SAdV-32	simian adenovirus 32	585066
HC085083	SAdV-33	simian adenovirus 33	585067
HC191003	SAdV-36	simian adenovirus 36	32644
HC191035	SAdV-42	simian adenovirus 42	32644
HI964271	SAdV-41	simian adenovirus 41	32644
HM049560	MAdV-2	murine adenovirus 2	931972
HM770721	HAdV-56	human adenovirus 56	880565
HQ241818	SAdV-48	simian adenovirus 48	995021
HQ241819	SAdV-49	simian adenovirus 49	995022
HQ241820	SAdV-50	simian adenovirus 50	995023
HQ605912	SAdV-20	simian adenovirus 20	585059
HQ913600	TMAdV-1	titi monkey adenovirus 1	994672
J01917	HAdV-2	human adenovirus 2	10515
JN226746	HAdV-10	human adenovirus 10	28275
JN226747	HAdV-13	human adenovirus 13	46921
JN226749	HAdV-20	human adenovirus 20	46923
JN226750	HAdV-23	human adenovirus 23	46925
JN226751	HAdV-24	human adenovirus 24	46926
JN226752	HAdV-25	human adenovirus 25	46927
JN226753	HAdV-27	human adenovirus 27	46929
JN226754	HAdV-29	human adenovirus 29	46931
JN226755	HAdV-30	human adenovirus 30	46932
JN226756	HAdV-32	human adenovirus 32	46933
JN226757	HAdV-47	human adenovirus 47	46942
JN226758	HAdV-33	human adenovirus 33	46934
JN226759	HAdV-38	human adenovirus 38	46943
JN226760	HAdV-39	human adenovirus 39	46935
JN226761	HAdV-42	human adenovirus 42	46937
JN226762	HAdV-43	human adenovirus 43	46938
JN226763	HAdV-44	human adenovirus 44	46939
JN226764	HAdV-45	human adenovirus 45	46940
JN226765	HAdV-51	human adenovirus 51	245072
JN252129	BaAdV-2	bat adenovirus 2	696069
JN254802	chimp Y25	chimpanzee adenovirus Y25	1123958
JN418926	EAdV-1	equine adenovirus 1	46916
JN880448	SAdV-A1139	simian adenovirus A1139	1159186
JQ326209	HAdV-19p	human adenovirus 19	28278
JQ776547	SAdV-6	simian adenovirus 6	413259
KC693021	BaAdV-1	baboon adenovirus 1	1165908
KC693022	BabAdV-2	baboon adenovirus 2	1298385
KC693023	BabAdV-3	baboon adenovirus 3	1962300
KF360047	SAdV-ch1	simian adenovirus ch1	1509400
KJ563221	CSLAdV-1	California sea lion adenovirus 1	943083
KM190146	SAdV-54	simian adenovirus 54	1560346
KM591901	SAdV-51	simian adenovirus 51	1574627
KM591902	SAdV-52	simian adenovirus 52	1574628
KM591903	SAdV-53	simian adenovirus 53	1574629
KP238322	SkAdV-1	skunk adenovirus 1	1641642
KP329561	SAdV-8	simian adenovirus 8	413258
KP329562	SAdV-11	simian adenovirus 11	38430
KP329563	SAdV-13	simian adenovirus 13	38432
KP329564	SAdV-16	simian adenovirus 16	1715778
KP329565	SAdV-19	simian adenovirus 19	38416
KP329566	SAdV-17	simian adenovirus 17	1715779
KR024710	BnDAdV-2	bottlenose dolphin adenovirus 2	1714377
KT013209	SAdV-cyn1	cynamolgus adenovirus 1	507488
KT160425	EAdV-2	equine adenovirus 2	67603
KT698852	BaAdV-8	bat adenovirus 8	1788435
KT698853	BaAdV-4	bat adenovirus 4	1788436
KT698856	BaAdV-7	bat adenovirus 7	1788434	Bat mastadenovirus WIV12
KX505867	SAdV-55	simian adenovirus 55	1923976
KX871230	BaAdV-11	bat adenovirus 11	2015376
KX961095	BaAdV-9	bat adenovirus 9	1986505
KX961096	BaAdV-10	bat adenovirus 10	1986506
KY306667	OdAdV-2	deer adenovirus 2; Odocolleus adenovirus 2	2170000
KY427939	SqAdV-1	red squirrel adenovirus 1	2773314
L19443	HAdV-40	human adenovirus 40	130309
LC385827		bat adenovirus Vs9	740971
LC385828	BaAdV-Mm32	bat adenovirus Mm32	1146877
LT841149	BnDAdV-1	bottlenose dolphin adenovirus 1	1714377
AC_000012	MAdV-1	Murine adenovirus A	10530
M73260	HAdV-5	human adenovirus 5	28285
MF198452	SAdV-58	simian adenovirus 58	2064734
MF773580	PBAdV-1	polar bear adenovirus 1	2250215
MG551742		Egyptian fruit bat adenovirus	1967296
MG969551	SAdV-2	simian adenovirus 2	38418
		BatAdV/MOW15-Nn19
MK472072		Gould’s wattled bat adenovirus WA3301	2050578
MK518392	OAdV-8	ovine adenovirus 8	2601527
MK774519	PAdV-4	porcine adenovirus 4	130370
MN017133	SMAdV-1	squirrel monkey adenovirus 1	2666326
MN986925	GPAdV-1	Guinea pig adenovirus 1	47901
MZ507556	ReAdV-1	reindeer adenovirus 1	2885353
U77082	CAdV-2	canine adenovirus 2	10514
X73487	HAdV-12	human adenovirus 12	28282
Y07760	CAdV-1	canine adenovirus 1	10512
