# Supplementary material for: A Novel Mastadenovirus from Nyctalus noctula Which Represents a Distinct Evolutionary Branch of Viruses from Bats in Europe
Source: Viruses. 2024 Jul 26;16(8):1207. doi: 10.3390/v16081207 (PMC11359159; doi:10.3390/v16081207)
Supplement: Supplementary file 1 [file viruses-16-01207-s001.zip › 26042024_Viruses_Supplementary Table S2_Middle-part-Polimerase-Tree_ID.xlsx]

## Sheet: 16.01.2024
GenBank ID	Virus name(s)	Taxonomy ID
	BaAdV/MOW15-Nn19
	BatAdV/MOW15-Pn21
LC385828	Bat mastadenovirus A Mm32	1146877
LC557010	Canine mastadenovirus A D43	10537
LC702314	Porcine mastadenovirus C Ino5	130371
LC791128	Human mastadenovirus B	108098
LC791130	Human mastadenovirus B	108098
LC791133	Human mastadenovirus B	108098
LC791135	Human mastadenovirus B	108098
LC791137	Human mastadenovirus B	108098
LC791140	Human mastadenovirus B	108098
LC791144	Human mastadenovirus B	108098
LC791153	Human mastadenovirus B	108098
LC791154	Human mastadenovirus B	108098
LC791162	Human mastadenovirus B	108098
LC791165	Human mastadenovirus B	108098
LC791168	Human mastadenovirus B	108098
LC791172	Human mastadenovirus B	108098
LC791173	Human mastadenovirus B	108098
LC791178	Human mastadenovirus B	108098
LC791180	Human mastadenovirus B	108098
OY757596	Human mastadenovirus B	108098
OY757647	Human mastadenovirus B	108098
OY757691	Human mastadenovirus B	108098
Y07760	Canine adenovirus 1	10512
AF030154	Bovine adenovirus 3	10510
AF289262	Porcine adenovirus 5	45370
AY530876	Simian adenovirus E22	175569
AY530877	Simian adenovirus 23	35266
AY530878	Simian adenovirus 24	175568
FJ025910	Simian adenovirus 35.2	585090
FJ025912	Simian adenovirus 35.1	585089
FJ025917	Simian adenovirus 36	585070
FJ025918	Simian adenovirus 25.2	585082
FJ025919	Simian adenovirus 37.2	585092
FJ025920	Simian adenovirus 30	585064
FJ025921	Simian adenovirus 37.1	585091
FJ025922	Simian adenovirus 38	585072
FJ025924	Simian adenovirus 39	585073
GU226970	Bat adenovirus 3 TJM	2758098
JN252129	Bat adenovirus 2 PPV1	696069
JN381195	Bovine adenovirus 3 HLJ0955	10510
JQ776547	Simian adenovirus 6	413259
JX065117	Bat adenovirus Nylas_K00911	740971
JX065118	Bat adenovirus Nylas_K01504	740971
JX065121	Bat adenovirus Hsa_070613-2	740971
JX065122	Bat adenovirus Hsa_070703-2	740971
JX065123	Bat adenovirus Nylas_K01317	740971
JX065124	Bat adenovirus Nyle_00954	740971
JX065125	Bat adenovirus Nylas_K01508	740971
JX065126	Bat adenovirus Nylas_K01535	740971
JX065127	Bat adenovirus Nyle_00964	740971
JX065128	Bat adenovirus Nylas_K01530	740971
KC702816	Gorilla beringei beringei	1399589
KF633445	Human mastadenovirus B	108098
KP853110	Simian adenovirus 10	38428
KP853121	Simian adenovirus 4	38422
KP853122	Simian adenovirus 9	38426
KP853124	Simian adenovirus 14	38434
KU133477	Equine adenovirus 1 H9NS	46916
KX545420	Canine mastadenovirus A CAdV-1 ITL2015	10537
MF404968	Bat mastadenovirus Ppy14 160725OPS	740971
MF404969	Bat mastadenovirus Ppy15 160725OPS	740971
MF404970	Bat mastadenovirus Pku1 160517OPS	740971
MF404971	Bat mastadenovirus Pku6 160517OPS	740971
MF404974	Bat mastadenovirus Psp29 160622OPS	740971
MF404975	Bat mastadenovirus Psp2 160622OPS	740971
MF404976	Bat mastadenovirus Ppy20 160628OPS	740971
MF404977	Bat mastadenovirus Ppy27 160628OPS	740971
MF404978	Bat mastadenovirus Ppy21 160725SS	740971
MF404980	Bat mastadenovirus Ppy11 160725SS	740971
MF404981	Bat mastadenovirus Ppy2 160725SS	740971
MF404982	Bat mastadenovirus Ppy19 160628SS	740971
MF404985	Bat mastadenovirus Ppy31 160622SS	740971
MF404986	Bat mastadenovirus Ppy11 160622SS	740971
MH048659	Canine mastadenovirus A Wolf/835/2015/FRA	10537
MK377451	Porcine adenovirus PoAdV_VIRES_HuN02	114326
MK472072	Mastadenovirus Gould’s wattled bat adenovirus WA3301	2050578
MK625182	Bat mastadenovirus B ITA/2018/251170-16	1146874
MN411632	Porcine mastadenovirus B Kasza_vL	130370
MN411633	Porcine mastadenovirus B Kasza_vS	130370
MN490088	Bat mastadenovirus 181106Ppy15	740971
MT815928	Bat mastadenovirus PNV1/Switzerland/2019/2	740971
MT815929	Bat mastadenovirus PPV2/Switzerland/2019/1	740971
MT815933	Bat mastadenovirus Nynoc/Switzerland/2019	740971
MT815935	Bat mastadenovirus pipistrellus/Switzerland/2019/1	740971
MW597741	Bat mastadenovirus CXC10	740971
MW876510	Adenoviridae sp. Pan troglodytes schweinfurthii	2558248
MW876861	Canine mastadenovirus A Jackal/India-Assam/2019/0198	10537
MZ062897	Simian adenovirus ER	2877852
MZ882388	Human mastadenovirus B	108098
OK032372	Bat mastadenovirus YN01	740971
ON986799	Bat mastadenovirus PE174	740971
OP087409	Porcine mastadenovirus C GES7/Pig/DOM/2020	130371
OP087412	Porcine mastadenovirus C Z11/Pig/DOM/2021	130371
OP644981	Canine adenovirus 2 Korea/18Ra-54/2020	10514
OP921949	Simian adenovirus GZ3-12	3075195
OP963608	Bat mastadenovirus BtSY1	3020211
OP963609	Bat mastadenovirus BtSY2	3020212
OQ081771	Lemur mastadenovirus 204	3043422
OQ081772	Lemur mastadenovirus 354	3043422
OQ081773	Lemur mastadenovirus 814	3043422
OQ081774	Lemur mastadenovirus 400	3043422
OQ081775	Lemur mastadenovirus 2019	3043422
OR085317	Expression vector Ad4-GFPdeltaE1deltaE3	3069974
OR777175	Human adenovirus B3	45659
OR777198	Human adenovirus B3	45659
OR777202	Human adenovirus B3	45659
OR777235	Human adenovirus B3	45659
OR853835	Human adenovirus B,	3107888
OR876397	Human adenovirus B3	45659
U55001	Canine adenovirus 1 CAU55001	10512
U77082	Canine adenovirus 2 Toronto A26/61	10514
AC_000002	Bovine mastadenovirus B	129950
AC_000003	Canine adenovirus 1	10512
AC_000009	Porcine mastadenovirus C	130371
AC_000020	Canine adenovirus 2	10514
AC_000191	Bovine mastadenovirus A	129953
NC_001734	Canine mastadenovirus A	10537
NC_001876	Bovine adenovirus 3	10510
NC_002702	Porcine adenovirus 5	45370
NC_006144	Simian adenovirus 3	38420
NC_015932	Bat adenovirus 2	696069
NC_016895	Bat adenovirus 3	2758098
NC_029898	Bat mastadenovirus WIV9	1788436
NC_029899	Bat mastadenovirus WIV10	1788432
NC_029902	Bat mastadenovirus WIV11	1788433
NC_030792	Equine adenovirus 1	46916
NC_044934	Bovine adenovirus 1	10546
NC_075450	Bat mastadenovirus	740971
NC_075965	Porcine mastadenovirus B HNU1	130370
