# Supplementary material for: A Novel Mastadenovirus from Nyctalus noctula Which Represents a Distinct Evolutionary Branch of Viruses from Bats in Europe
Source: Viruses. 2024 Jul 26;16(8):1207. doi: 10.3390/v16081207 (PMC11359159; doi:10.3390/v16081207)
Supplement: Supplementary file 1 [file viruses-16-01207-s001.zip › 26042024_Viruses_Supplementary Table S3_N-Term-Polimerase-Tree_ID.xlsx]

## Sheet: Лист1
GenBank ID	Virus name(s)	Taxonomy ID
	BatAdV/MOW15-Nn19
	BatAdV/MOW15-Pn21
AC_000020	Canine adenovirus 2	10514
U77082	Canine adenovirus 2 Toronto A26/61	10514
AB583490	Human adenovirus 12	28282
AB583497	Human adenovirus 34	10548
AB583544	Human adenovirus 40	28284
LC385828	Bat mastadenovirus A Mm32	1146877
LC557010	Canine mastadenovirus A D43	10537
LC557011	Canine mastadenovirus A A2	10537
LC621239	Bovine adenovirus 2 KY19-1	114429
LC791141	Human mastadenovirus F	130309
LC791143	Human mastadenovirus F	130309
LC791177	Human mastadenovirus F	130309
Y07760	Canine adenovirus 1	10512
AF030154	Bovine adenovirus 3	10510
AF061654	Bovine adenovirus 3	10510
AF252854	Bovine adenovirus 2	114429
AY737797	Human adenovirus 34	10548
DQ792570	Simian adenovirus 7	10532
DQ923122	Human adenovirus 52	332179
GU226970	Bat adenovirus 3 TJM	2758098
HQ241819	Simian adenovirus 49	995022
HQ241820	Simian adenovirus 50	995023
JN252129	Bat adenovirus 2 PPV1	696069
JN381195	Bovine adenovirus 3 HLJ0955	10510
JN418926	Equine adenovirus 1	46916
KF268196	Human mastadenovirus B	108098
KM591901	Rhesus adenovirus 51	1574627
KM591902	Rhesus adenovirus 52	1574628
KM591903	Rhesus adenovirus 53	1574629
KP329562	Simian adenovirus 11	38430
KP329566	Simian adenovirus 17	1715779
KP853109	Simian adenovirus 15	1715780
KP853120	Simian adenovirus 2	38418
KP853123	Simian adenovirus 12	1715782
KT984506	Simian adenovirus 13	38432
KU133477	Equine adenovirus 1 H9NS	46916
KU162869	Human adenovirus 40	28284
KX545420	Canine mastadenovirus A CAdV-1 ITL2015	10537
KX868289	Human adenovirus 12	28282
L19443	Human mastadenovirus F	130309
M14785	Human adenovirus 12	28282
MF198448	Rhesus adenovirus 54	2064730
MF198449	Rhesus adenovirus 55	2064731
MF198450	Rhesus adenovirus 56	2064732
MF198451	Rhesus adenovirus 57	2064733
MF198452	Rhesus adenovirus 58	2064734
MF198453	Rhesus adenovirus 59	2064735
MF198454	Rhesus adenovirus 60	2064736
MF198455	Rhesus adenovirus 61	2064737
MF198456	Rhesus adenovirus 62	2064738
MF198457	Rhesus adenovirus 63	2064739
MF198458	Rhesus adenovirus 64	2064740
MF198459	Rhesus adenovirus 65	2064741
MF198460	Rhesus adenovirus 66	2064742
MF198461	Rhesus adenovirus 67	2064743
MG969551	Simian adenovirus 2	38418
MH048659	Canine mastadenovirus A Wolf/835/2015/FRA	10537
MK472072	Mastadenovirus Gould’s wattled bat adenovirus WA3301	2050578
MK625182	Bat mastadenovirus B ITA/2018/251170-16	1146874
MK883611	Human mastadenovirus F	130309
MK937781	African pygmy hedgehog adenovirus 1 HO-2018	2591409
MK955315	Human mastadenovirus F	130309
MK955316	Human mastadenovirus F	130309
MK955317	Human mastadenovirus F	130309
MK955318	Human mastadenovirus F	130309
MK955319	Human mastadenovirus F	130309
MN411632	Porcine mastadenovirus B Kasza_vL	130370
MN411633	Porcine mastadenovirus B Kasza_vS	130370
MN482116	Skunk adenovirus HUN/2009	2740581
MN490088	Bat mastadenovirus 181106Ppy15	740971	DNA polymerase
MN901805	Human adenovirus 12	28282
MN901826	Human adenovirus 12	28282
MT791000	Human mastadenovirus F	130309
MT815928	Bat mastadenovirus PNV1/Switzerland/2019/2	740971	DNA polymerase
MT815929	Bat mastadenovirus PPV2/Switzerland/2019/1	740971	DNA polymerase
MT815934	Bat mastadenovirus Pnathusii/Switzerland/2019	740971	DNA polymerase
MT815935	Bat mastadenovirus pipistrellus/Switzerland/2019/1	740971	DNA polymerase
MW567963	Human adenovirus 41	10524
MW597741	Bat mastadenovirus CXC10	740971
MW876861	Canine mastadenovirus A Jackal/India-Assam/2019/0198	10537
MZ073341	Raccoon adenovirus W-0155-19B	2916974
MZ073342	Porcupine adenovirus	2916973
MZ182243	Skunk adenovirus 1 IDL19-4217	2698728
MZ683934	Bat mastadenovirus Rc-kw20	740971
MZ882383	Human mastadenovirus C	129951
OK032372	Bat mastadenovirus YN01	740971
OP047701	Human adenovirus 41	10524
OP060355	Canine adenovirus 2 G1	10514
OP087409	Porcine mastadenovirus C GES7/Pig/DOM/2020	130371
OP087412	Porcine mastadenovirus C Z11/Pig/DOM/2021	130371
OP255975	Human adenovirus 41	10524
OP555460	Human adenovirus 41	10524
OP581347	Human adenovirus 41	10524
OP581358	Human adenovirus 41	10524
OP581380	Human adenovirus 40	28284
OP581381	Human adenovirus 40	28284
OP581382	Human adenovirus 40	28284
OP581383	Human adenovirus 40	28284
OP581384	Human adenovirus 40	28284
OP581385	Human adenovirus 40	28284
OP581386	Human adenovirus 40	28284
OP581387	Human adenovirus 40	28284
OP581388	Human adenovirus 40	28284
OP581389	Human adenovirus 40	28284
OP581390	Human adenovirus 40	28284
OP581392	Human adenovirus 40	28284
OP581393	Human adenovirus 40	28284
OP581394	Human adenovirus 40	28284
OP581395	Human adenovirus 40	28284
OP581397	Human adenovirus 40	28284
OP581398	Human adenovirus 40	28284
OP581399	Human adenovirus 40	28284
OP581400	Human adenovirus 40	28284
OP581401	Human adenovirus 40	28284
OP581403	Human adenovirus 40	28284
OP581404	Human adenovirus 40	28284
OP581405	Human adenovirus 40	28284
OP581406	Human adenovirus 40	28284
OP581407	Human adenovirus 40	28284
OP581408	Human adenovirus 40	28284
OP581409	Human adenovirus 40	28284
OP644981	Canine adenovirus 2 Korea/18Ra-54/2020	10514
OP963609	Bat mastadenovirus BtSY2	3020212
OQ518256	Human adenovirus 12	28282
OQ518288	Human adenovirus 12	28282
OQ518294	Human adenovirus 41	10524
OQ579036	Human mastadenovirus G	536079
OQ596341	Canine mastadenovirus A Turkey_Istanbul_2	10537
OR066923	Simian mastadenovirus sp.	2980954
OR405358	European ground squirrel BK133	3078374
OR405359	European ground squirrel BK135	3078375
OR405360	European ground squirrel BK138	3078376
OR628209	Human adenovirus 41	10524
OR628210	Human adenovirus 41	10524
OR628211	Human adenovirus 41	10524
OR628212	Human adenovirus 41	10524
OR628213	Human adenovirus 41	10524
OR628214	Human adenovirus 41	10524
OR628215	Human adenovirus 41	10524
OR777179	Human adenovirus 34	10548
U55001	Canine adenovirus 1	10512
AC_000001	Ovine mastadenovirus A	114424
AC_000002	Bovine mastadenovirus B	129950
AC_000003	Canine adenovirus 1	10512
AC_000190	Tree shrew adenovirus 1	47680
NC_001454	Human mastadenovirus F	130309
NC_001734	Canine mastadenovirus A	10537
NC_001876	Bovine adenovirus 3	10510
NC_002513	Bovine adenovirus 2	114429
NC_006879	Simian adenovirus 1	310540
NC_015225	Simian adenovirus 49	995022
NC_015932	Bat adenovirus 2	696069
NC_016895	Bat adenovirus 3 TJM	2758098
NC_022266	Simian adenovirus 18	909210
NC_024150	California sea lion 1 Zc11-030	943083
NC_027708	Skunk adenovirus PB1	1641642
NC_028103	Simian adenovirus 13	38432
NC_028105	Simian adenovirus 16	1715778
NC_029898	Bat mastadenovirus WIV9	1788436
NC_029899	Bat mastadenovirus WIV10	1788432
NC_029902	Bat mastadenovirus WIV11	1788433
NC_030792	Equine adenovirus 1 M1	46916
NC_031948	Bat mastadenovirus G 250-A	2015376
NC_044936	Tree shrew adenovirus 1	47680
NC_075450	Bat mastadenovirus Vs9	740971
NC_075965	Porcine mastadenovirus B HNU1	130370
